# Supplementary material for: Factors influencing the implementation of mental health recovery into services: a systematic mixed studies review
Source: Syst Rev. 2021 May 5;10:134. doi: 10.1186/s13643-021-01646-0 (PMC8101029; doi:10.1186/s13643-021-01646-0)
Supplement: Supplementary file 6 — Additional file 6. Mixed Methods Appraisal Tool Results. [file 13643_2021_1646_MOESM6_ESM.xlsx]

## Sheet: MMAT checklist
				SCREENING QUESTIONS		1. QUALITATIVE STUDIES					2. RANDOMIZED CONTROLLED TRIALS					3. NON-RANDOMIZED STUDIES					4. QUANTITATIVE DESCRIPTIVE STUDIES					5. MIXED METHODS STUDIES					COMMENTS
RefID	First author	Year	Citation	S1. Are there clear research questions?	S2. Do the collected data allow to address the research questions?	1.1. Is the qualitative approach appropriate to answer the research question?	1.2. Are the qualitative data collection methods adequate to address the research question?	1.3. Are the findings adequately derived from the data?	1.4. Is the interpretation of results sufficiently substantiated by data?	1.5. Is there coherence between qualitative data sources, collection, analysis and interpretation?	2.1. Is randomization appropriately performed?	2.2. Are the groups comparable at baseline?	2.3. Are there complete outcome data?	2.4. Are outcome assessors blinded to the intervention provided?	2.5 Did the participants adhere to the assigned intervention?	3.1. Are the participants representative of the target population?	3.2. Are measurements appropriate regarding both the outcome and intervention (or exposure)?	3.3. Are there complete outcome data?	3.4. Are the confounders accounted for in the design and analysis?	3.5. During the study period, is the intervention administered (or exposure occurred) as intended?	4.1. Is the sampling strategy relevant to address the research question?	4.2. Is the sample representative of the target population?	4.3. Are the measurements appropriate?	4.4. Is the risk of nonresponse bias low?	4.5. Is the statistical analysis appropriate to answer the research question?	5.1. Is there an adequate rationale for using a mixed methods design to address the research question?	5.2. Are the different components of the study effectively integrated to answer the research question?	5.3. Are the outputs of the integration of qualitative and quantitative components adequately interpreted?	5.4. Are divergences and inconsistencies between quantitative and qualitative results adequately addressed?	5.5. Do the different components of the study adhere to the quality criteria of each tradition of the methods involved?
8452	Ahern	2016	Ahern CC, Bieling P, McKinnon MC, McNeely HE, Langstaff K. A Recovery-Oriented Care Approach: Weighing the Pros and Cons of a Newly Built Mental Health Facility. Journal of psychosocial nursing and mental health services. 2016;54(2):39-48.	Yes	Yes	Yes	Yes	Yes	Yes	Yes											Yes	Yes	Yes	Yes	Yes	Yes	Yes	Yes	Yes	Yes
6959	Ashman	2017	Ashman M, Halliday V, Cunnane JG. Qualitative Investigation of the Wellness Recovery Action Plan in a UK NHS Crisis Care Setting. Issues in Mental Health Nursing. 2017;38(7):570-7.	Yes	Yes	Yes	Yes	Yes	Yes	Yes
6964	Banfield	2018	Banfield M, Forbes O. Health and social care coordination for severe and persistent mental illness in Australia: a mixed methods evaluation of experiences with the Partners in Recovery Program. International Journal of Mental Health Systems. 2018;12:13.	Yes	Yes	Yes	Yes	Can't tell	Yes	Yes											Yes	Can't tell	Yes	No	Yes	Can't tell	Yes	Yes	Yes	Yes	Rationale for combining qual + quan is not clearly presented. Low response rate to survey impacting sample representativness. Low participation in interviews. Facilitator triaged the study participants
6978	Beehler	2018	Beehler S, Marsella SA, Henderson PM, Resnick SG, Meterko M. Factors contributing to the effective functioning of veterans mental health councils. Psychological Services. 2018;10:10.	Yes	Yes	Yes	Yes	Yes	Can't tell	Yes																					Authors mentioned using a grounded theory approach but conducted a qualitative descriptive study, no quotes to support study results
7977	Biebel	2016	Biebel K, Nicholson J, Woolsey K, Wolf T. Shifting an agency’s paradigm: Creating the capacity to intervene with parents with mental illness. American Journal of Psychiatric Rehabilitation. 2016;19(4):315-38.	Yes	Yes	Yes	Yes	Yes	Yes	Yes
7828	Bromage	2017	Bromage B, Kriegel L, Williamson B, Maclean K, Rowe M. Project Connect: A community intervention for individuals with mental illness. American Journal of Psychiatric Rehabilitation. 2017;20(3):218-33.	Yes	Yes	Can't tell	Can't tell	Can't tell	No	No																					Lack of description of study design, data collection methods and analysis. Unclear description of study results and interpretation.
476	Byrne	2015	Byrne L, Happell B, Reid-Searl K. Recovery as a Lived Experience Discipline: A Grounded Theory Study. Issues in Mental Health Nursing. 2015;36(12):935-43.	Yes	Yes	Yes	Yes	Yes	Yes	Yes
7010	Byrne	2018	Byrne L, Roennfeldt H, O'Shea P, Macdonald F. Taking a Gamble for High Rewards? Management Perspectives on the Value of Mental Health Peer Workers. International Journal of Environmental Research & Public Health [Electronic Resource]. 2018;15(4):13.	Yes	Yes	Yes	Yes	Yes	Can't tell	Yes																					Authors mentioned using a grounded theory approach but conducted a qualitative descriptive study
7012	Cameron	2018	Cameron J, Hart A, Brooker S, Neale P, Reardon M. Collaboration in the design and delivery of a mental health Recovery College course: experiences of students and tutors. Journal of Mental Health. 2018:1-8.	Yes	Yes	Yes	Can't tell	Yes	Yes	Yes																					Lack of description of the recruitment method, lack of description of the nature of data collected
7025	Chapman	2018	Chapman SA, Blash LK, Mayer K, Spetz J. Emerging Roles for Peer Providers in Mental Health and Substance Use Disorders. American Journal of Preventive Medicine. 2018;54(6S3):S267-S74.	Yes	Yes	Yes	Yes	Yes	Yes	Yes
1797	Chinman	2012	Chinman M, Salzer M, O'Brien-Mazza D. National survey on implementation of peer specialists in the VA: implications for training and facilitation. Psychiatric Rehabilitation Journal. 2012;35(6):470-3.	Yes	Yes																Yes	No	Can't tell	Can't tell	Yes						Lack of description of study sample. Lack of survey content description. Risk for non-response bias is not described
7962	Choy-Brown	2016	Choy-Brown M, Hamovitch EK, Cuervo C, Stanhope V. I Have My Own Lease--So Why the Service Plan Again? Perspectives on Service Planning in Supportive Housing. Psychiatric Rehabilitation Journal. 2016;39(4):313-20.	Yes	Yes	Yes	Yes	Yes	Yes	Yes
7037	Cleary	2018	Cleary M, Raeburn T, Escott P, West S, Lopez V. 'Walking the tightrope': The role of peer support workers in facilitating consumers' participation in decision-making. International Journal of Mental Health Nursing. 2018;27(4):1266-72.	Yes	Yes	Yes	Yes	Yes	Yes	Yes
8056	Clossey	2016	Clossey L, Gillen J, Frankel H, Hernandez J. The experience of certified peer specialists in mental health. Social Work in Mental Health. 2016;14(4):408-27.	Yes	Yes	No	Yes	Yes	Yes	Yes																					Authors mentioned using a grounded theory approach but conducted a qualitative descriptive study using Miles & Huberman data analysis methods.
7061	Dalgarno	2018	Dalgarno M, Oates J. The meaning of co- production for clinicians: an exploratory case study of Practitioner Trainers in one Recovery College. Journal of Psychiatric & Mental Health Nursing. 2018;15:15.	Yes	Yes	Yes	Yes	Yes	Yes	Yes
7085	Dunstan	2018	Dunstan D, Anderson D. Applying Strengths Model principles to build a rural community-based mental health support service and achieve recovery outcomes. Rural & Remote Health. 2018;18(1):3708.	Yes	Yes	Yes	Yes	Yes	Yes	Yes											Yes	Can't tell	Yes	No	Yes	Can't tell	Yes	Yes	Can't tell	Yes	Rational for combining qual + quan is not clearly presented. Insuficient description of recruitment.
7093	Eikmeier	2017	Eikmeier G, Kieser LD, Paap M, Utschakowski J, Lacroix A. Reorganising a department of psychiatry according to recovery principles: A pilot study with mixed-method design. Zeitschrift fur Evidenz Fortbildung und Qualitat im Gesundheitswesen. 2017;120:16-20.	Yes	Yes	Yes	Yes	Can't tell	No	Yes																					the findings are very brief, and no quotes are given. We don't know what the interviewees were asked. In fairness it's a brief report rather than a full-lenth research article
8002	Ellison	2016	Ellison ML, Glickman ME, Chinman M, Mitchell-Miland C, Schutt RK, Schultz MR, et al. Patterns and Predictors of Engagement in Peer Support Among Homeless Veterans With Mental Health Conditions and Substance Use Histories. Psychiatric Rehabilitation Journal. 2016;39(3):266-73.	Yes	Yes																Yes	Can't tell	Yes	Yes	Yes						Recruitment may have influenced representiveness of study sample.
7121	Foster	2018	Foster K, Isobel S. Towards relational recovery: Nurses' practices with consumers and families with dependent children in mental health inpatient units. International Journal of Mental Health Nursing. 2018;27(2):727-36.	Yes	Yes	Yes	Yes	Yes	Yes	Yes
7867	Gammon	2017	Gammon D, Strand M, Eng LS, Børøsund E, Varsi C, Ruland C. Shifting Practices Toward Recovery-Oriented Care Through an E-Recovery Portal in Community Mental Health Care: A Mixed-Methods Exploratory Study. Journal of Medical Internet Research. 2017;19(5):1-.	Yes	Yes	Yes	Yes	Yes	Yes	Yes											Yes	Can't tell	Yes	Yes	Yes	Can't tell	Can't tell	No	No	Yes	Rational for combining qual + quan is not clearly presented. Qual + quan results are poorly integrated. Recruitment process is not suficiently detailed.
3115	Gates	2007	Gates LB, Akabas SH. Developing strategies to integrate peer providers into the staff of mental health agencies. Adm Policy Ment Health. 2007;34(3):293-306.	Yes	Yes	Yes	Yes	Yes	Yes	Yes
1642	Gilburt	2013	Gilburt H, Slade M, Bird V, Oduola S, Craig TK. Promoting recovery-oriented practice in mental health services: a quasi-experimental mixed-methods study. BMC Psychiatry. 2013;13:167.	Yes	Yes	Yes	Yes	Yes	Yes	Yes						Yes	Yes	Yes	No	No						Can't tell	No	No	No	Yes	Intervention was entirely provided to half of the participants. This was not accounted for in the analysis. Rationale for qual + quan was not explicit. Integration of qual + quan result was only done in a small section of discussion.
446	Hamilton	2015	Hamilton AB, Chinman M, Cohen AN, Oberman RS, Young AS. Implementation of consumer providers into mental health intensive case management teams. J Behav Health Serv Res. 2015;42(1):100-8.	Yes	Yes	Can't tell	Yes	Yes	Yes	Yes																					Lack of study design description
9282	Hamilton	2016	Hamilton S, Tew J, Szymczynska P, Clewett N, Manthorpe J, Larsen J, et al. Power, choice and control: How do personal budgets affect the experiences of people with mental health problems and their relationships with social workers and other practitioners? British Journal of Social Work. 2016;46(3):719-36.	Yes	Yes	Yes	Yes	Yes	Yes	Yes
128	Hungerford	2016	Hungerford C, Hungerford A, Fox C, Cleary M. Recovery, non-profit organisations and mental health services: 'Hit and miss' or 'dump and run'? International Journal of Social Psychiatry. 2016:8.	Yes	Yes	Yes	Yes	Yes	Yes	Yes
1253	Hungerford	2014	Hungerford C, Fox C. Consumer's perceptions of Recovery-oriented mental health services: an Australian case-study analysis. Nurs Health Sci. 2014;16(2):209-15.	Yes	Yes	Yes	Yes	Yes	Yes	Yes
5005	Hungerford	2013	Hungerford C, Kench P. The perceptions of health professionals of the implementation of Recovery-oriented health services: a case study analysis. Journal of Mental Health Training, Education & Practice. 2013;8(4):208-18.	Yes	Yes	Yes	Can't tell	Yes	No	Yes																					Lack of analysis methods description and lack of sample representativeness of all professional groups
6105	Hungerford	2013	Hungerford C, Richardson F. Operationalising recovery-oriented services: The challenges for carers. Advances in Mental Health. 2013;12(1):11-21.	Yes	Yes	Yes	No	Yes	Yes	Yes																					Lack of clear description of study methods (focus group vs interviews), small study sample, limited knowledge of participants of recovery oriented-services
5364	Hurley	2009	Hurley E, McKay EA. Research article: The recognition and adoption of the recovery approach by occupational therapists in acute psychiatric settings in Ireland. Irish Journal of Occupational Therapy. 2009;37(2):5-13.	Yes	Yes	Yes	Yes	Yes	Yes	Yes
7194	Hurley	2018	Hurley J, Cashin A, Mills J, Hutchinson M, Kozlowski D, Graham I. Qualitative study of peer workers within the 'Partners in Recovery' programme in regional Australia. International Journal of Mental Health Nursing. 2018;27(1):187-95.	Yes	Yes	Yes	Yes	Yes	Yes	Yes
7204	Isaacs	2017	Isaacs AN, Sutton K, Dalziel K, Maybery D. Outcomes of a care coordinated service model for persons with severe and persistent mental illness: A qualitative study. International Journal of Social Psychiatry. 2017;63(1):40-7.	Yes	Yes	Yes	Yes	Yes	Yes	Yes
4809	Khoury	2015	Khoury E, Rodriguez del Barrio L. Recovery-Oriented Mental Health Practice: A Social Work Perspective. British Journal of Social Work. 2015:i127-i44.	Yes	Yes	Yes	Yes	Yes	Yes	Yes
1401	Kidd	2014	Kidd SA, McKenzie K, Collins A, Clark C, Costa L, Mihalakakos G, et al. Advancing the recovery orientation of hospital care through staff engagement with former clients of inpatient units. Psychiatr Serv. 2014;65(2):221-5.	Yes	Yes	Yes	Yes	Yes	Yes	Yes	Can't tell	Can't tell	No	Can't tell	No											No	Yes	Yes	Yes	No	Insufficient information on randomization. Insufficient comparison of groups at baseline. Few participants completed the two measures. Adherence to the intervention is not discussed enough. Rationael for combining qual + quan is not clearly presented. Qual + quan results are poorly integrated.
7230	Kido	2017	Kido Y, Kayama M. Consumer providers' experiences of recovery and concerns as members of a psychiatric multidisciplinary outreach team: A qualitative descriptive study from the Japan Outreach Model Project 2011-2014. PLoS ONE [Electronic Resource]. 2017;12(3):e0173330.	Yes	Yes	Yes	Yes	Yes	Yes	Yes
7927	Kisely	2017	Kisely S, Wyder M, Dietrich J, Robinson G, Siskind D, Crompton D. Motivational aftercare planning to better care: Applying the principles of advanced directives and motivational interviewing to discharge planning for people with mental illness. International Journal of Mental Health Nursing. 2017;26(1):41-8.	Yes	Yes	Yes	Yes	Yes	Yes	Yes																					Though this study also has a quant part, the quant data was not extracted so we appraised it as qual.
401	Korsbek	2016	Korsbek L, Tonder ES. Momentum: A smartphone application to support shared decision making for people using mental health services. Psychiatric Rehabilitation Journal. 2016;39(2):167-72.	Yes	Yes	Yes	Yes	Can't tell	Yes	Yes																					Lack of description of the qualitative data analysis methods
8845	Lamont	2017	Lamont E, Harris J, McDonald G, Kerin T, Dickens GL. Qualitative investigation of the role of collaborative football and walking football groups in mental health recovery. Mental Health and Physical Activity. 2017;12:116-23.	Yes	Yes	Yes	Yes	Yes	Yes	Yes
4454	Lawn	2008	Lawn S, Smith A, Hunter K. Mental health peer support for hospital avoidance and early discharge: An Australian example of consumer driven and operated service. Journal of Mental Health. 2008;17(5):498-508.	Yes	Yes	Yes	Can't tell	Yes	Yes	Yes											Can't tell	Can't tell	Yes	Yes	Yes						Recruiment process is unclear
8883	Le Boutillier	2015	Le Boutillier C, Slade M, Lawrence V, Bird VJ, Chandler R, Farkas M, et al. Competing priorities: staff perspectives on supporting recovery. Administration and policy in mental health. 2015;42(4):429-38.	Yes	Yes	Yes	Yes	Yes	Yes	Yes
1277	Leamy	2014	Leamy M, Clarke E, Le Boutillier C, Bird V, Janosik M, Sabas K, et al. Implementing a complex intervention to support personal recovery: a qualitative study nested within a cluster randomised controlled trial. PLoS ONE [Electronic Resource]. 2014;9(5):e97091.	Yes	Yes	Yes	Yes	Yes	Yes	Yes
118	Lodge	2016	Lodge AC, Kaufman L, Stevens Manser S. Barriers to Implementing Person-Centered Recovery Planning in Public Mental Health Organizations in Texas: Results from Nine Focus Groups. Adm Policy Ment Health. 2016:1.	Yes	Yes	Yes	Yes	Yes	Yes	Yes
4031	Mahler	2015	Mahler L, Jarchov-Jadi I, Gervink A, Ayilmaz H, Wilfer A, Sischka K, et al. Multiperspectivity and peers on acute wards. [German]. Nervenheilkunde. 2015;34(4):249-52.	Yes	Yes																Can't tell	Can't tell	Can't tell	Can't tell	Can't tell						This is a short report providing very little detail, poor reporting
8041	Mak	2016	Mak WWS, Chan RCH, Pang IHY, Chung NYL, Yau SSW, Tang JPS. Effectiveness of Wellness Recovery Action Planning (WRAP) for Chinese in Hong Kong. American Journal of Psychiatric Rehabilitation. 2016;19(3):235-51.	Yes	Yes	Can't tell	Can't tell	Can't tell	Can't tell	Can't tell																					This is a quantitative and qualitative study but only qualitative results were included in the review. Lack of study design description, recruitment, data collection and data analysis methods
7280	Mancini	2018	Mancini MA. An Exploration of Factors that Effect the Implementation of Peer Support Services in Community Mental Health Settings. Community Mental Health Journal. 2018;54(2):127-37.	Yes	Yes	Yes	Yes	Yes	Yes	Yes
8827	Mandiberg	2017	Mandiberg JM, Gates LB. A community of practice for peer mental workers: Lessons learned. American Journal of Psychiatric Rehabilitation. 2017;20(2):156-74.	Yes	Yes	Yes	Can't tell	No	No	Can't tell																					Lack of study design description, lack of analysis methods description, no quotes provided, unclear how recommendations are supported by data collected
2378	Marshall	2010	Marshall SL, Oades LG, Growe TP. Australian mental health consumers contributions to the evaluation and improvement of recovery-oriented service provision. Isr J Psychiatry Relat Sci. 2010;47(3):198-205.	Yes	Yes	Yes	Yes	Yes	Yes	Yes
9007	McFarland	2018	McFarland L, Fenton A. Unfogging the future: Investigating a strengths-based program to build capacity and resilience in parents with mental illness. Advances in Mental Health. 2018:No Pagination Specified.	Yes	Yes	No	No	Yes	Yes	Yes																					Authors mentioned using a phenomenological research paradigm and case study design but did not follow these approaches. Data collection methods used with parents (reflective journals) appeared to limit the documentation of parents' experience of the intervention.
1113	McKenna	2014	McKenna B, Furness T, Dhital D, Park M, Connally F. The transformation from custodial to recovery-oriented care: a paradigm shift that needed to happen. J. 2014;10(4):226-33.	Yes	Yes	Yes	Yes	Yes	Yes	Yes
7303	Milton	2017	Milton A, Lloyd-Evans B, Fullarton K, Morant N, Paterson B, Hindle D, et al. Development of a peer-supported, self-management intervention for people following mental health crisis. BMC Research Notes. 2017;10(1):588.	Yes	Yes	Yes	Yes	Yes	Yes	Yes
7361	Peer	2018	Peer JE, Gardner M, Autrey S, Calmes C, Goldberg RW. Feasibility of implementing a recovery education center in a Veterans Affairs medical center. Psychiatric Rehabilitation Journal. 2018;41(2):135-40.	Yes	Yes																Yes	Yes	Yes	Yes	Yes
7952	Perkins	2017	Perkins AM, Ridler JH, Hammond L, Davies S, Hackmann C. Impacts of attending recovery colleges on NHS staff. Mental Health & Social Inclusion. 2017;21(1):18-24.	Yes	Yes																Yes	Yes	Yes	Yes	Yes
839	Piat	2012	Piat M, Lal S. Service providers' experiences and perspectives on recovery-oriented mental health system reform. Psychiatric Rehabilitation Journal. 2012;35(4):289-96.	Yes	Yes	Yes	Yes	Yes	Yes	Yes
1381	Reed	2014	Reed TA, Broussard B, Moore A, Smith KJ, Compton MT. Community navigation to reduce institutional recidivism and promote recovery: initial evaluation of opening doors to recovery in Southeast Georgia. Psychiatr Q. 2014;85(1):25-33.	Yes	Yes	Yes	Yes	Yes	Yes	Yes
7665	Reid	2018	Reid R, Escott P, Isobel S. Collaboration as a process and an outcome: Consumer experiences of collaborating with nurses in care planning in an acute inpatient mental health unit. International Journal of Mental Health Nursing. 2018;27(4):1204-11.	Yes	Yes	No	Yes	No	Yes	Yes																					Unclear justification and use of the phenomenological research approach
1693	Salkeld	2013	Salkeld R, Wagstaff C, Tew J. Toward a new way of relating: an evaluation of recovery training delivered jointly to service users and staff. Journal of Mental Health. 2013;22(2):165-73.	Yes	Yes	Can't tell	No	Yes	Yes	Yes																					Lack of study design description and small study sample
7423	Scanlan	2017	Scanlan JN, Hancock N, Honey A. Evaluation of a peer-delivered, transitional and post-discharge support program following psychiatric hospitalisation. BMC Psychiatry. 2017;17(1):307.	Yes	Yes	Can't tell	Can't tell	Can't tell	Yes	Yes																					Lack of study design description, some interviews were not recorded and only notes were taken, lack of data analysis methods description
5964	Siantz	2016	Siantz E, Henwood B, Gilmer T. Implementation of peer providers in integrated mental health and primary care settings. Journal of the Society for Social Work and Research. 2016;7(2):231-46.	Yes	Yes	Yes	No	Can't tell	Can't tell	No																					No recording of interview data, lack of data analysis methods description, no quotes provided, lack of coherence between research questions and results' interpretation
7436	Siantz	2017	Siantz E, Henwood B, Gilmer T. Peer Support in Full-Service Partnerships: A Multiple Case Study Analysis. Community Mental Health Journal. 2017;53(5):542-9.	Yes	Yes	Yes	Yes	Yes	Yes	Yes
7439	Simpson	2018	Simpson A, Oster C, Muir-Cochrane E. Liminality in the occupational identity of mental health peer support workers: A qualitative study. International Journal of Mental Health Nursing. 2018;27(2):662-71.	Yes	Yes	Yes	Yes	Yes	Yes	No																					Lack of descritption of the model used for deductive analysis and lack of links between the results and the model used to guide the analysis and interpretation of the results
208	Smith-Merry	2011	Smith-Merry J, Freeman R, Sturdy S. Implementing recovery: an analysis of the key technologies in Scotland. International Journal of Mental Health Systems. 2011;5(1):11.	Yes	Yes	Yes	Can't tell	Yes	Yes	Yes																					Lack of study design and analysis methods description
7456	Stewart	2018	Stewart V, Slattery M, Roennfeldt H, Wheeler AJ. Partners in Recovery: paving the way for the National Disability Insurance Scheme. Australian Journal of Primary Health. 2018;06:06.	Yes	Yes	Yes	Yes	Yes	Yes	No																					Lack of results interpretation in the discussion
7460	Strand	2017	Strand M, Gammon D, Eng LS, Ruland C. Exploring Working Relationships in Mental Health Care via an E-Recovery Portal: Qualitative Study on the Experiences of Service Users and Health Providers. JMIR Mental Health. 2017;4(4):e54.	Yes	Yes	Yes	Can't tell	Yes	Yes	Yes																					Unknown influence of participants' knowledge of interviewers' involvement in the design of the intervention
7476	Thomas	2016	Thomas N, Farhall J, Foley F, Leitan ND, Villagonzalo KA, Ladd E, et al. Promoting Personal Recovery in People with Persisting Psychotic Disorders: Development and Pilot Study of a Novel Digital Intervention. Frontiers in psychiatry Frontiers Research Foundation. 2016;7:196.	Yes	Yes																Yes	Yes	Yes	Yes	Yes
2483	Uppal	2008	Uppal S, Oades LG, Crowe TP, Deane FP. Barriers to transfer of collaborative recovery training into Australian mental health services: implications for the development of evidence-based services. J Eval Clin Pract. 2010;16(3):451-5.	Yes	Yes											Can't tell	Yes	No	Yes	Yes											Lack of information on how many subjects participated in the bosster sessions and completed the study.
8004	Wallace	2016	Wallace G, Bird V, Leamy M, Bacon F, Boutillier C, Janosik M, et al. Service user experiences of REFOCUS: a process evaluation of a pro-recovery complex intervention. Social Psychiatry & Psychiatric Epidemiology. 2016;51(9):1275-84.	Yes	Yes	Yes	Can't tell	Yes	Yes	Yes																					Lack of representativeness of study participants and interviewer may have introduced a social desirability bias.
248	Willging	2015	Willging CE, Lamphere L, Rylko-Bauer B. The transformation of behavioral healthcare in New Mexico. Adm Policy Ment Health. 2015;42(3):343-55.	Yes	Yes	Yes	Yes	Yes	Yes	Yes
7526	Williams	2018	Williams A, Fossey E, Farhall J, Foley F, Thomas N. Recovery After Psychosis: Qualitative Study of Service User Experiences of Lived Experience Videos on a Recovery-Oriented Website. JMIR Mental Health. 2018;5(2):e37.	Yes	Yes	Yes	Yes	Yes	Yes	Yes
478	Williams	2016	Williams V, Deane FP, Oades LG, Crowe TP, Ciarrochi J, Andresen R. A cluster-randomised controlled trial of values-based training to promote autonomously held recovery values in mental health workers. Implement Sci. 2016;11:13.	Yes	Yes						Yes	Yes	Yes	No	Yes																Analysis was not conducted in intention to treat. Slight loss of participants at follow-up.
3355	Young	2005	Young AS, Chinman M, Forquer SL, Knight EL, Vogel H, Miller A, et al. Use of a consumer-led intervention to improve provider competencies. Psychiatr Serv. 2005;56(8):967-75.	Yes	Yes	Yes	Can't tell	Can't tell	No	No																					This is a quantitative and qualitative study but only qualitative results were included In the review. There is a lack of description of the qualitative results analysis process, few quotes provided, difficult to differentiate between study results and their interpretation by researchers
8044	Zabel	2016	Zabel E, Donegan G, Lawrence K, French P. Exploring the impact of the recovery academy: a qualitative study of Recovery College experiences. Journal of Mental Health Training, Education & Practice. 2016;11(3):162-71.	Yes	Yes	Yes	Can't tell	Yes	Yes	Yes																					Lack of representativeness of study participants and two participants participed to two focus groups

## Sheet: Review reference
Piat, M., Wainwright, M., Sofouli, E., Chodos, H., Vachon, B., Deslauriers, T., Prefontaine, C., Boruff, J., Frati, F. Factors influencing the implementation of mental health recovery into services: a systematic mixed studies review
